# Supplementary material for: Characteristics of the Mycoplasma pneumoniae Epidemic from 2019 to 2020 in Korea: Macrolide Resistance and Co-Infection Trends
Source: Antibiotics (Basel). 2023 Nov 13;12(11):1623. doi: 10.3390/antibiotics12111623 (PMC10669541; doi:10.3390/antibiotics12111623)
Supplement: Supplementary file 1 [file antibiotics-12-01623-s001.zip]

Archive with 1 entries (1 files):
- antibiotics-2683809-supplementary.pdf
